# Supplementary material for: Exploration of schizophrenia-associated gene modules using graph theory, co-expression networks, and dimensionality reduction
Source: PLoS One. 2026 Apr 15;21(4):e0346663. doi: 10.1371/journal.pone.0346663 (PMC13082716; doi:10.1371/journal.pone.0346663)
Supplement: S1 Code — This archive contains four distinct Jupyter Notebooks used for the analysis: SVA_Diagnostics_and_PCA_Loadings.ipynb, PCA_Variance_Driven_Reactome_Enrichment.ipynb, WGCNA_Module_Functional_Enrichment.ipynb, and igraph_MST_Topological_Centrality.ipynb. (ZIP) [file pone.0346663.s008.zip]

Archive with 4 entries (4 files):
- WGCNA_Module_Functional_Enrichment.ipynb - Colab.pdf
- PCA_Variance_Driven_Reactome_Enrichment.ipynb - Colab.pdf
- SVA_Diagnostics_and_PCA_Loadings.ipynb - Colab.pdf
- igraph_MST_Topological_Centrality.ipynb - Colab.pdf
